# Supplementary material for: Patient-Reported Financial Distress in Cancer: A Systematic Review of Risk Factors in Universal Healthcare Systems
Source: Cancers (Basel). 2021 Oct 7;13(19):5015. doi: 10.3390/cancers13195015 (PMC8508394; doi:10.3390/cancers13195015)
Supplement: Supplementary file 1 [file cancers-13-05015-s001.zip]

Archive with 1 entries (1 files):
- cancers-1281264-supplementary.pdf
